# Supplementary material for: Expression of Concern: bFGF-Regulating MAPKs Are Involved in High Glucose-Mediated ROS Production and Delay of Vascular Endothelial Cell Migration
Source: PLoS One. 2023 Mar 2;18(3):e0282770. doi: 10.1371/journal.pone.0282770 (PMC9980763; doi:10.1371/journal.pone.0282770)
Supplement: S2 File — (XLSX) [file pone.0282770.s002.xlsx]

## Sheet: Fig 3B
Group (12 h)	LG	HG	HG+bFGF
	21.81	19.26	23.85
	22.63	18.23	24.81
	21.83	17.26	25.88
	22.84	19.22	27.87
Group (24 h)	LG	HG	HG+bFGF
	54.8	44.21	57.81
	53.84	51.22	58.83
	54.85	50.27	56.81
	52.81	50.23	56.84

## Sheet: Fig 5B
Group (12 h)	LG	LG+sp-0.5 μM	LG+sp-1 μM	LG+U-0.2 μM	LG+U-0.5 μM
	55.6255	37.169	29.999	30	39.3505
	53.4685	26.999	32.9315	28.659	32.966
	55.003	42.0105	23.9975	26	38.154
	34.026	30.9905	30.0025	30.158	37.9965
	58.026	40.188	32.0002	44.0005	36.01
	48.0275	25.294	20.5105	44.025	27.513
Group (24 h)	LG	LG+sp-0.5 μM	LG+sp-1 μM	LG+U-0.2 μM	LG+U-0.5 μM
	79.263	60.087	57.709	59.9415	62.026
	86.239	46.8785	57.0035	57.9485	58.7455
	78.98	50.982	60.9845	61.965	49.3405
	76.9945	57.9865	57.9495	63.8685	61.0175
	75.9825	52.88	65.9985	64.1865	51.01
	85.9815	65.188	49.0025	59.025	65.013

## Sheet: Fig 5D
Group (12 h)	LG	HG	HG+U-0.2 μM	HG+U-0.5 μM
	27.5742	14.8532	30.528	27.3246
	30.6982	20.9084	27.9002	35.5602
	29.4495	18.8159	28.0001	25.5051
Group (24 h)	LG	HG	HG+U-0.2 μM	HG+U-0.5 μM
	39.0547	31.8555	36.8121	33.962
	35.2464	25.4709	35.7689	27.5963
	37.9464	25.9907	41.6	34.5001

## Sheet: Fig 5E
Group (12 h)	LG	HG	HG+sp-0.5 μM	HG+sp-1 μM
	50.22	34.33	39.2	43.22
	42.15	30.21	38.25	40.17
	40.9	28.36	42.11	38.56
Group (24 h)	LG	HG	HG+sp-0.5 μM	HG+sp-1 μM
	53.55	38.2	52.71	50.83
	42.63	33.66	42.45	47.88
	48.41	36.42	47	52.82

## Sheet: Fig 8C
Group	LG	HG	HG+MnTmPyP
	1.01011	13.9143	4.3235
	1.02218	15.0256	2.73691
	1.03015	11.5222	2.05514

## Sheet: Fig 8D
Group (12 h)	LG	HG	HG+Mn-10 μM	HG+Mn-20 μM
	48.1208	39.7912	51.4685	44.5922
	55.5963	34.2159	55.6935	49.3659
	43.9523	32.6955	48.6526	51.3621
Group (24 h)	LG	HG	HG+Mn-10 μM	HG+Mn-20 μM
	62.8285	49.1475	62.8515	57.5177
	65.8623	52.3698	68.2645	59.2154
	58.9632	46.3216	59.2154	63.4862
